# Supplementary material for: De Novo Mutation Rate Estimation in Wolves of Known Pedigree
Source: Mol Biol Evol. 2019 Jul 12;36(11):2536–47. doi: 10.1093/molbev/msz159 (PMC6805234; doi:10.1093/molbev/msz159)
Supplement: msz159_Supplementary_Data [file msz159_supplementary_data.zip]

Archive with 14 entries (14 files):
- dnm_supplemental_figure_captions.pdf
- figure_s1.pdf
- figure_s10.pdf
- figure_s11.pdf
- figure_s12.pdf
- figure_s2.pdf
- figure_s3.pdf
- figure_s4_fixed.pdf
- figure_s5.pdf
- figure_s6.pdf
- figure_s7.pdf
- figure_s8.pdf
- figure_s9.pdf
- table_s1_candidate_dnms.txt
