# Supplementary material for: De Novo Mutation Rate Estimation in Wolves of Known Pedigree
Source: Mol Biol Evol. 2019 Jul 12;36(11):2536–47. doi: 10.1093/molbev/msz159 (PMC6805234; doi:10.1093/molbev/msz159)
Supplement: msz159_Supplementary_Data [file msz159_supplementary_data.zip › table_s1_candidate_dnms.txt]

MQRankSum	QD	pp	ref.C	alt.C	ref.M	alt.M	ref.F	alt.F	CHROM	POS	child	ref.allele	alt.allele	Sanger.status
1.681	10.38	0.993927578	14	12	40	0	26	0	chr01	30722786	YNPID570M	G	A	Confirmed
-0.579	10.28	0.973345666	10	11	22	0	20	0	chr03	41449574	YNPID570M	A	C	False Positive (no DNM)
-0.314	13.19	0.976209023	9	16	29	0	22	0	chr03	56922200	YNPID570M	C	G	Failure
-1.414	3.07	0.976190846	22	6	30	0	23	0	chr04	25399163	YNPID570M	A	T	False Positive (no DNM)
1.234	10.27	0.976255089	15	14	36	0	24	0	chr10	15864927	YNPID570M	A	T	Confirmed
0.562	4.34	0.999134783	24	8	29	0	29	0	chr10	15904024	YNPID570M	C	A	Confirmed
1.655	8.45	0.838079216	22	18	31	0	17	0	chr10	67933568	YNPID570M	T	C	Confirmed
-0.01	4.83	0.999710057	22	8	28	0	29	0	chr12	38170745	YNPID570M	T	A	Confirmed
-0.795	8.19	0.999758331	11	9	26	0	30	0	chr17	39490712	YNPID570M	G	T	Confirmed
0.77	7.81	0.721770417	20	12	37	0	17	0	chr18	51206248	YNPID570M	T	C	Confirmed
-0.685	10.99	0.999987425	9	10	38	0	35	0	chr19	2652824	YNPID570M	C	G	Confirmed
1.008	2.76	0.996848124	26	8	32	0	25	0	chr21	45147444	YNPID570M	G	A	Failure
-0.685	9.91	0.999517922	12	13	25	0	27	0	chr23	25518584	YNPID570M	T	G	Confirmed
-0.763	10.52	0.998467709	20	20	44	0	24	0	chr34	17559115	YNPID570M	C	T	Confirmed
0.599	6.87	0.392845313	5	4	12	0	25	0	chr01	36987701	YNPID570M	A	G	Confirmed
0.061	3.78	0.453462699	7	3	31	0	27	0	chr02	21278615	YNPID570M	G	T	Failure
0.52	1.53	0.466189992	19	7	16	2	29	0	chr04	50169888	YNPID570M	A	C	False Positive (no DNM)
-0.217	3.56	0.829442791	15	6	19	1	22	0	chr09	38648099	YNPID570M	G	C	False Positive (no DNM)
1.12	6.95	0.394415156	28	16	25	0	14	0	chr10	68005166	YNPID570M	C	T	Confirmed
0.355	17.36	0.911638973	5	17	17	0	33	0	chr12	13153578	YNPID570M	C	G	Confirmed
1.185	2.09	0.669856677	8	12	26	2	27	0	chr16	48129287	YNPID570M	A	C	False Positive (no DNM)
-1.037	1.53	0.717199219	21	7	30	2	21	0	chr17	1359875	YNPID570M	G	T	False Positive (no DNM)
-0.925	1.83	0.310325285	19	5	21	0	14	0	chr20	54107321	YNPID570M	C	A	False Positive (no DNM)
0.124	3.27	0.392579874	12	6	28	2	13	0	chr22	8381643	YNPID570M	T	G	False Positive (no DNM)
-0.123	1.35	0.673247289	18	13	30	2	21	0	chr22	47256661	YNPID570M	T	G	False Positive (no DNM)
-0.144	11.65	0.838074777	3	6	18	0	32	0	chr23	3173863	YNPID570M	G	T	False Positive (no DNM)
-0.201	3.19	0.948213884	12	8	19	1	27	0	chr24	40903640	YNPID570M	G	T	False Positive (no DNM)
0.333	5.17	0.721663716	8	9	15	2	34	0	chr30	110427	YNPID570M	T	G	False Positive (no DNM)
-0.214	5.12	0.303595496	4	3	19	0	18	0	chr36	22964182	YNPID570M	G	C	False Positive (no DNM)
-1.688	18.81	0.9939261094	10	20	35	0	24	0	chr01	75336195	YNPID570M	A	G	Failure
1.303	5.82	0.5095967566	15	6	13	0	18	0	chr25	46658262	YNPID570M	A	G	Failure
0.358	11.45	0.9762320924	15	12	32	0	18	0	chr26	19732783	YNPID570M	C	T	Failure
-2.23	2.08	0.998460102	25	8	27	0	45	0	chr01	60962670	YNPID629M	T	C	False Positive (no DNM)
-0.963	2.33	0.975522755	38	12	20	1	33	0	chr20	53319745	YNPID629M	G	A	False Positive (no DNM)
-0.212	11.78	0.998467697	12	16	42	0	29	0	chr32	4545913	YNPID629M	A	T	Confirmed
-1.782	8.49	0.953716804	11	9	40	0	21	0	chr02	45648332	YNPID629M	G	A	Confirmed
-0.462	13.87	0.838079216	10	12	32	0	17	0	chr02	65618487	YNPID629M	C	A	False Positive (no DNM)
0.551	13.02	0.394532945	5	11	29	0	13	0	chr06	11397854	YNPID629M	G	A	False Positive (no DNM)
-1.088	8.93	0.993927624	10	8	45	0	24	0	chr07	9463459	YNPID629M	G	A	Confirmed
-0.361	8.17	0.976243655	9	8	31	0	22	0	chr08	4802366	YNPID629M	A	G	Confirmed
-0.403	4.45	0.549697723	9	6	20	0	15	0	chr11	34176209	YNPID629M	T	A	False Positive (no DNM)
-2.333	1.8	0.903551329	22	7	20	0	22	0	chr16	12587286	YNPID629M	A	G	False Positive (no DNM)
0.033	9.54	0.394531057	10	10	30	0	17	0	chr19	53065807	YNPID629M	T	A	Confirmed
0.642	3.11	0.383054864	11	5	31	0	14	0	chr21	43094997	YNPID629M	G	A	False Positive (no DNM)
-0.813	3.94	0.953165701	11	7	37	0	19	0	chr34	21312017	YNPID629M	A	T	False Positive (no DNM)
-0.107	11.82	0.5652472312	5	5	36	0	14	0	chr05	58443655	YNPID629M	G	T	Failure
0.473	8.53	0.721770217	15	10	39	0	18	0	chr34	19007956	YNPID629M	C	T	False Positive (no DNM)
-0.963	2.33	0.957702147	26	6	20	1	33	0	chr20	53319745	YNPID645F	G	A	False Positive (no DNM)
-0.197	8.88	0.999975582	12	14	39	0	33	0	chr07	14956132	YNPID645F	C	T	Confirmed
-0.927	6.39	0.992413885	18	10	31	0	28	0	chr08	32624213	YNPID645F	C	G	Confirmed
0.942	8.99	0.999613133	16	13	34	0	30	0	chr18	1601473	YNPID645F	A	G	False Positive (no DNM)
-2.491	1.1	0.996222068	46	12	45	1	87	0	chr24	24893442	YNPID645F	T	C	False Positive (no DNM)
-0.462	13.87	0.838079216	7	18	32	0	17	0	chr02	65618487	YNPID645F	C	A	False Positive (no DNM)
0.551	13.02	0.394532945	6	11	29	0	13	0	chr06	11397854	YNPID645F	G	A	False Positive (no DNM)
1.11	8.31	0.83808243	13	12	36	0	17	0	chr03	34406316	YNPID645F	A	G	Confirmed
0.428	18.47	0.565216364	5	22	26	0	19	0	chr04	25980176	YNPID645F	C	T	Confirmed
0.76	12.09	0.953711259	9	12	36	0	19	0	chr10	17058274	YNPID645F	C	T	Failure
0.31	11.39	0.953672677	6	9	28	0	20	0	chr10	32869019	YNPID645F	G	A	Confirmed
0.015	10.79	0.83808344	11	13	41	0	16	1	chr12	10284444	YNPID645F	C	T	False Positive (no DNM)
-0.92	2.23	0.364046226	20	5	15	0	13	0	chr12	29528344	YNPID645F	A	G	False Positive (no DNM)
2.306	11.99	0.974794844	6	10	24	0	25	0	chr14	43952070	YNPID645F	A	G	Confirmed
1.035	14.7	0.565246321	9	15	32	0	16	0	chr21	49471388	YNPID645F	A	T	Confirmed
0.875	5.23	0.3944259089	10	4	28	0	12	0	chr01	102102674	YNPID645F	G	A	Failure
-0.537	13.54	0.3945348423	10	7	45	0	13	0	chr01	113003168	YNPID645F	C	A	False Positive (no DNM)
-0.083	12.41	0.9117191328	18	12	37	0	18	0	chr16	20130815	YNPID645F	G	C	Failure
-0.963	2.33	0.975160728	26	13	20	1	33	0	chr20	53319745	YNPID694F	G	A	False Positive (no DNM)
0.903	4.62	0.998467721	36	14	64	0	34	1	chr03	31311720	YNPID694F	A	C	False Positive (no DNM)
1.569	2.19	0.999340958	51	12	40	1	77	0	chr09	7852120	YNPID694F	C	T	False Positive (no DNM)
0.137	8.88	0.993915583	9	9	31	0	24	0	chr15	15684526	YNPID694F	T	C	Confirmed
-0.206	9.54	0.996935241	11	11	35	0	23	0	chr32	34458149	YNPID694F	T	A	Confirmed
0.015	10.79	0.83808344	10	11	41	0	16	1	chr12	10284444	YNPID694F	C	T	False Positive (no DNM)
-0.194	6.16	0.394534357	12	6	33	0	16	0	chr04	38786954	YNPID694F	T	A	Confirmed
0.093	1.94	0.621313224	16	5	26	0	21	0	chr05	10499075	YNPID694F	C	T	False Positive (no DNM)
-4.195	1.75	0.861913098	21	8	18	0	26	0	chr05	41924199	YNPID694F	T	C	False Positive (no DNM)
0.694	4.73	0.775172906	13	6	18	0	16	0	chr09	1909669	YNPID694F	C	T	Failure
-2.56	2.39	0.910381492	19	9	26	0	25	1	chr09	22210642	YNPID694F	G	A	False Positive (no DNM)
-0.401	1.8	0.33637685	11	4	25	0	16	0	chr14	27897593	YNPID694F	C	T	False Positive (no DNM)
0.965	6.06	0.953694968	8	6	47	0	20	0	chr18	48945510	YNPID694F	C	T	Failure
-0.261	1.47	0.560614655	16	4	36	2	23	0	chr20	53317120	YNPID694F	C	T	False Positive (no DNM)
-1.055	2.27	0.709318464	24	11	21	2	18	0	chr22	41451776	YNPID694F	T	A	False Positive (no DNM)
0.13	3.84	0.555750337	10	4	37	0	18	0	chr25	32500098	YNPID694F	C	T	False Positive (no DNM)
-0.928	16.03	0.721770618	7	17	49	0	16	0	chr26	29118671	YNPID694F	G	A	Failure
-0.085	18.26	0.987950841	12	16	35	0	24	0	chr01	112594027	YNPID694F	G	A	Failure
-0.348	7.73	0.5642706687	13	5	25	0	18	0	chr21	28187518	YNPID694F	A	G	False Positive (no DNM)
